# Supplementary material for: Metaviromics Reveals Unknown Viral Diversity in the Biting Midge Culicoides impunctatus
Source: Viruses. 2019 Sep 17;11(9):865. doi: 10.3390/v11090865 (PMC6784199; doi:10.3390/v11090865)
Supplement: Supplementary file 1 [file viruses-11-00865-s001.zip]

Archive with 20 entries (17 files):
- ManuscriptSupplementaryRevised/
- ManuscriptSupplementaryRevised/SupplementaryTables.docx
- __MACOSX/
- __MACOSX/ManuscriptSupplementaryRevised/
- __MACOSX/ManuscriptSupplementaryRevised/._SupplementaryTables.docx
- ManuscriptSupplementaryRevised/TableS2.xlsx
- ManuscriptSupplementaryRevised/FigureS2.pdf
- __MACOSX/ManuscriptSupplementaryRevised/._FigureS2.pdf
- ManuscriptSupplementaryRevised/FigureS3.pdf
- __MACOSX/ManuscriptSupplementaryRevised/._FigureS3.pdf
- ManuscriptSupplementaryRevised/FigureS1.pdf
- __MACOSX/ManuscriptSupplementaryRevised/._FigureS1.pdf
- ManuscriptSupplementaryRevised/FigureS4.pdf
- __MACOSX/ManuscriptSupplementaryRevised/._FigureS4.pdf
- ManuscriptSupplementaryRevised/FigureS5.pdf
- __MACOSX/ManuscriptSupplementaryRevised/._FigureS5.pdf
- ManuscriptSupplementaryRevised/FigureS7.pdf
- __MACOSX/ManuscriptSupplementaryRevised/._FigureS7.pdf
- ManuscriptSupplementaryRevised/FigureS6.pdf
- __MACOSX/ManuscriptSupplementaryRevised/._FigureS6.pdf
