# Supplementary material for: Metaviromics Reveals Unknown Viral Diversity in the Biting Midge Culicoides impunctatus
Source: Viruses. 2019 Sep 17;11(9):865. doi: 10.3390/v11090865 (PMC6784199; doi:10.3390/v11090865)
Supplement: Supplementary file 1 [file viruses-11-00865-s001.zip › ManuscriptSupplementaryRevised/TableS2.xlsx]

## Sheet: Sheet1
Sample	Short Name (Contigs)	Isolate name	Notes	Accession	Description	VirusName	%id	Bit Score	ContigLength	MappedReads	Breadth	PercentCovered	MinDepth	MaxDepth	AverageDepth	Classification
Midge pool 1	M1C1	Midge associated luteo-sobemo like virus M1C1	partial sequence	YP_009342462.1	hypothetical protein	Wuhan house centipede virus 4	43.925	94.7	589	38	589	100	2	20	8.48048	Luteo-Sobemo
	M1C2	Midge associated chuvirus M1C2	segment 2, partial sequence	API61889.1	hypothetical protein	Chuvirus Mos8Chu0	32.884	194	2356	284	2356	100	1	43	16.7334
	M1C3	Midge associated rhabdo-like virus M1C3	partial sequence	AOC55081.1	L protein, partial	Berant virus	32.031	69.7	593	18	593	100	1	7	4.21417
	M1C4	Midge associated chuvirus M1C4	segment 1, partial sequence	API61887.1	RNA-directed RNA polymerase	Chuvirus Mos8Chu0	40.566	82.4	511	18	401	78.4736	1	10	5.95012
	M1C5	Midge associated nodavirus M1C5	RNA2	AMO03245.1	putative coat protein precursor	Newington virus	30.542	163	1579	63523	1579	100	111	8062	4101.66	Nodaviridae
	M1C5	Midge associated nodavirus M1C5	RNA2	AMO03245.1	putative coat protein precursor	Newington virus	50	57.8	1579	63523	1579	100	111	8062	4101.66	Nodaviridae
	M1C6	Midge associated chuvirus M1C6	segment 1, partial sequence	API61887.1	RNA-directed RNA polymerase	Chuvirus Mos8Chu0	54.58	602	1581	86	1581	100	1	18	7.63631
	M1C7	Midge associated chuvirus M1C7	segment 1, partial sequence	API61887.1	RNA-directed RNA polymerase	Chuvirus Mos8Chu0	58.296	282	652	58	652	100	1	30	12.5874
	M1C8	Midge associated chuvirus M1C8	segment 1, partial sequence	API61887.1	RNA-directed RNA polymerase	Chuvirus Mos8Chu0	37.833	741	3281	240	3281	100	1	32	10.0655
	M1C9	Midge associated nodavirus M1C9	RNA1	YP_009337806.1	hypothetical protein	Shuangao insect virus 11	48.183	810	3313	148760	3312	99.9698	1	7999	4896.34	Tombus-Noda
	M1C10	Midge associated sobemo-like virus M1C10	partial sequence	YP_009330080.1	hypothetical protein 2	Hubei sobemo-like virus 48	57.105	459	2877	494	2853	99.1658	1	132	23.4756	Luteo-Sobemo
	M1C11	M1C11	partial sequence	AOC55081.1	L protein, partial	Berant virus	43.023	71.6	270	6	270	100	1	6	2.85556
	M1C14	M1C14	partial sequence	AGQ20153.1	AsIV-cont00038-ORF1	Apophua simplicipes ichnovirus	27.439	56.6	559	12	559	100	1	6	2.98748	Polydnaviridae
	M1C15	M1C15	partial sequence	API61888.1	glycoprotein	Chuvirus Mos8Chu0	38.235	87.8	310	12	310	100	1	8	5.22903
	M1C16	M1C16	partial sequence	YP_009336978.1	hypothetical protein 2	Hubei tombus-like virus 21	37.895	73.6	281	4	281	100	1	4	1.81851	Tombus-Noda
	M1C17	M1C17	partial sequence	YP_009336889.1	RNA-dependent RNA polymerase	Hubei rhabdo-like virus 3	44.595	71.2	280	6	280	100	1	5	2.71429	Mono-Chu
	M1C18	M1C18	partial sequence	ANW72248.1	putative glycoprotein, partial	Guato virus	50	153	434	9	434	100	1	6	2.85253
	M1C19	M1C19	partial sequence	ASV45869.1	glycoprotein, partial	Cumbaru virus	65	68.6	315	13	315	100	1	9	5.38095
Midge pool 2	M2C1	Midge associated bunya-like virus M2C1	partial sequence	YP_009330277.1	RNA-dependent RNA polymerase	Hubei diptera virus 5	38.889	107	543	13	543	100	1	8	3.44199	Bunya-Arena
	M2C2	Midge associated bunya-like virus M2C2	partial sequence	YP_009330281.1	RNA-dependent RNA polymerase	Hubei diptera virus 4	41.129	103	377	12	377	100	1	9	4.62334	Bunya-Arena
	M2C3	Midge associated bunya-like virus M2C3	partial sequence	YP_009330277.1	RNA-dependent RNA polymerase	Hubei diptera virus 5	31.852	77.8	467	9	467	100	1	5	2.89507	Bunya-Arena
	M2C4	Midge associated bunya-like virus M2C4	partial sequence	YP_009329894.1	RNA-dependent RNA polymerase	Hubei diptera virus 3	38.971	87.8	520	12	520	100	1	9	3.45962	Bunya-Arena
	M2C5	M2C5	partial sequence	APG76281.1	hypothetical protein	Hubei noda-like virus 26	50.943	155	478	20	478	100	1	11	4.97071	Tombus-Noda
	M2C6	Midge associated bunya-like virus M2C6	partial sequence	YP_009330281.1	RNA-dependent RNA polymerase	Hubei diptera virus 4	43.182	108	441	13	441	100	1	9	4.43311	Bunya-Arena
	M2C7	Midge associated phenui-like virus M2C7	partial sequence	AKP18601.1	Nucleocapsid	Phasi Charoen-like phasivirus	26.941	82	1074	48	1074	100	1	12	6.39106	Phenuiviridae
	M2C8	M2C8	partial sequence	AAQ54758.2	RNA-directed RNA polymerase	Macrobrachium rosenbergii nodavirus	50.435	114	348	5	348	100	1	4	1.8908	Nodaviridae
	M2C9	M2C9	partial sequence	ASA47327.1	RdRp	Culex rhabdo-like virus	48.315	97.8	268	3	268	100	1	3	1.68284
	M2C10	M2C10	partial sequence	AJN08925.1	L protein	Ekpoma virus 2	55.556	88.6	254	4	254	100	1	4	2.28346	Rhabdoviridae
	M2C11	M2C11	partial sequence	YP_009329984.1	hypothetical protein	Beihai noda-like virus 29	58.025	104	251	5	251	100	1	5	2.63347	Tombus-Noda
	M2C12	M2C12	partial sequence	AMJ52363.1	large protein	Riverside virus 1	55.085	143	355	4	355	100	1	3	1.69577	Rhabdoviridae
	M2C13	Midge associated rhabdo-like virus M2C13	partial sequence	ASM93481.1	capsid	Caninovirus sp.	49.123	58.2	250	5	250	100	1	5	2.828
	M2C14	M2C14	partial sequence	YP_009329894.1	RNA-dependent RNA polymerase	Hubei diptera virus 3	37.879	48.5	256	5	256	100	1	5	2.87891	Bunya-Arena
Midge pool 3	M3C1	Midge associated bunya-like virus M3C1	partial sequence	YP_009305131.1	glycoprotein precursor	Wuhan mosquito virus 1	25.194	163	1540	65	1540	100	1	14	5.68766	Bunya-Arena
	M3C2	M3C2	partial sequence	AOF41423.1	RNA-dependent RNA polymerase, partial	Seattle Prectang virus	28.049	82.4	617	62	617	100	1	25	13.342	Peribunyaviridae
	M3C3	M3C3	partial sequence	APG79291.1	RNA-dependent RNA polymerase	Hubei bunya-like virus 8	38.655	68.9	470	46	470	100	1	24	12.4468	Bunya-Arena
	M3C4	M3C4	partial sequence	YP_008318042.1	putative polyprotein	Tomato blistering mosaic virus	50.877	53.9	235	4	235	100	1	4	2.54043	Tymoviridae
	M3C5	M3C5	partial sequence	APT68154.1	RNA-dependent RNA polymerase	Ganda bee virus	35.294	85.9	405	14	405	100	2	7	4.62963	Peribunyaviridae
	M3C6	M3C6	partial sequence	YP_009330081.1	hypothetical protein 1	Hubei sobemo-like virus 49	37.895	55.8	299	4	299	100	1	4	2	Luteo-Sobemo
	M3C7	M3C7	partial sequence	YP_009362029.1	RNA-dependent RNA polymerase	Kigluaik phantom orthophasmavirus	59.259	105	245	6	245	100	1	4	2.96327	Phasmaviridae
	M3C8	M3C8	partial sequence	APT68154.1	RNA-dependent RNA polymerase	Ganda bee virus	56.25	106	243	12	243	100	1	12	6.16049	Peribunyaviridae
	M3C9	M3C9	partial sequence	ARO50046.1	RNA-dependent RNA polymerase	Apis bunyavirus 2	41.096	174	662	35	662	100	1	13	7.06798	Peribunyaviridae
	M3C10	M3C10	partial sequence	BAD35017.1	RNA-dependent RNA polymerase	Bombyx mori latent virus	47.826	133	482	10	482	100	1	6	3.08299	Tymoviridae
	M3C11	M3C11	partial sequence	ARO50046.1	RNA-dependent RNA polymerase	Apis bunyavirus 2	37.102	194	895	60	895	100	1	24	9.16089	Peribunyaviridae
	M3C12	Midge associated peribunya-like virus M3C12	partial sequence	APT68156.1	nucleoprotein	Ganda bee virus	36.321	133	1048	44	1048	100	1	15	5.48664	Peribunyaviridae
	M3C13	Midge associated nodavirus M3C13	RNA1, partial sequence	YP_009337806.1	hypothetical protein	Shuangao insect virus 11	53.179	192	513	6	511	99.6101	1	3	1.75538	Tombus-Noda
	M3C14	M3C14	partial sequence	APG76281.1	hypothetical protein	Hubei noda-like virus 26	51.485	99.4	356	10	356	100	1	8	3.48315	Tombus-Noda
	M3C15	Midge associated nodavirus M3C15	partial sequence	ASM93481.1	capsid	Caninovirus sp.	34.579	78.6	307	10	307	100	1	7	4.14332
	M3C16	M3C16	partial sequence	YP_009304995.1	RNA-dependent RNA polymerase	Wuchang Cockroach Virus 1	61.25	103	241	16	241	100	1	16	8.27801	Bunya-Arena
